# Supplementary material for: TRPV1 activity and substance P release are required for corneal cold nociception
Source: Nat Commun. 2019 Dec 12;10:5678. doi: 10.1038/s41467-019-13536-0 (PMC6908618; doi:10.1038/s41467-019-13536-0)
Supplement: Supplementary file 3 — Source Data [file 41467_2019_13536_MOESM3_ESM.zip]

Archive with 2 entries (2 files):
- Supplementary figures.xlsx
- Main figures.xlsx
