# Supplementary material for: TRPV1 activity and substance P release are required for corneal cold nociception
Source: Nat Commun. 2019 Dec 12;10:5678. doi: 10.1038/s41467-019-13536-0 (PMC6908618; doi:10.1038/s41467-019-13536-0)
Supplement: Supplementary file 3 — Source Data [file 41467_2019_13536_MOESM3_ESM.zip › Supplementary figures.xlsx]

## Sheet: Suppl.Figure 1
		Suppl.Figure 1: The actual corneal temperature changes upon different air flow challenge
			Corneal temperature: by infrared thermoter
		Air flow temp.	8℃	13℃	19℃	24℃ (RT)	30℃	45℃
		Cornea temp.(individual mouse)	18.5	21	24.8	28.8	31.7	41.1
			18.3	19.5	24.5	29.1	31.7	39.8
			17.8	21.3	24.8	28.8	31.8	40.2
			17.6	21.9	24.6	28.8	31.2	40.3
			17.9	19.7	23.7	29	30.2	41.3
			17.8	21.7	24.9	29.1	30.5	42.3
			18.3	20.2	21.8	29.4	31.2	40.9
			17	20.1	24.6	28.1	31.8	41.2

## Sheet: Suppl.Figure 2a
		Suppl.Figure 2a: Capsaicin elicits reflex blinking.
		Cap. Concentration (nmol in 1μL）	0	0.001	0.005	0.01
		Individual mouse (wild-type)	2	4	12	11
			1	7	14	7
			1	3	7	8
			1	3	10	2
			1	8	9	7
			1	3	9	7
			0	7	13	13
			1	5	8	12
			1	5	12	15
			2	3	10	8

## Sheet: Suppl.Figure 2b
	Suppl.Figure 2b: Capsaicin elicits reflex eye closing in a dose-dependent manner
	Cap. Concentration (nmol in 1μL）	0	0.001	0.005	0.01
	Individual mouse (wild-type)	no	yes	yes	yes
		no	yes	yes	yes
		no	no	yes	yes
		no	no	no	yes
		no	no	yes	yes
		no	no	no	yes
		no	no	yes	yes
		no	no	yes	yes
		no	no	no	yes
		no	no	yes	yes
	mouse number	10	10	10	10
	n/n	0/10	2/10	7/10	10/10
	% of tested mice	0	0.2	0.7	1
	Note: "yes" means "eye closing"; "no“ means "open"

## Sheet: Suppl.Figure 3a
	Suppl.Figure 3a: Trpa1-/- and WT mice display indistinguishable reflex blinking to cold stimulations
	Reflex blinking (10 seconds)
	Air flow temp.	8℃			13℃			19℃			24℃
	Genotype	WT	Trpa1-/-		WT	Trpa1-/-		WT	Trpa1-/-		WT	Trpa1-/-
	Blinks (Individual mouse)	2	2		3	4		2	2		0	0
		2	1		2	3		1	1		1	0
		1	2		5	5		0	1		0	1
		2	2		4	4		1	1		0	0
		2	2		5	4		1	0		0	0

## Sheet: Suppl.Figure 3b
		Suppl.Figure 3b: Trpa1-/- and WT mice display indistinguishable eye closing to cold stimulations
		Air flow temp.	8℃			13℃			19℃			24℃
		Genotype	WT	Trpa1-/-		WT	Trpa1-/-		WT	Trpa1-/-		WT	Trpa1-/-
		Eye closing response-individual mouse	yes	yes		yes	yes		no	no		no	no
			yes	yes		yes	yes		no	no		no	no
			yes	yes		yes	yes		no	no		no	no
			yes	yes		yes	yes		no	no		no	no
			yes	yes		yes	yes		no	no		no	no
		mouse number	5	5		5	5		5	5		5	5
		n/n	5/5	5/5		5/5	5/5		0/5	0/5		0/5	0/5
		% of tested mice	1	1		1	1		0	0		0	0
			Note: "yes" means "eye closing"; "no“ means "open"

## Sheet: Suppl.Figure 4a
		Suppl.Figure 4a: Ocular "width/length" ratio changes of WT and Trpm8-/- mice in response to room temperature (24 ℃）
			Genotype:	WT	Trpm8-/-
			Individual mouse	0.813915	0.814286
				0.839442	0.871451
				0.867812	0.766138
				0.737396	0.829074
				0.893249	0.812154

## Sheet: Suppl.Figure 4b
		Suppl.Figure 4b: Ocular "width/length" ratio changes of WT and Trpm8-/- mice in response to 19 ℃
			Genotype:	WT	Trpm8-/-
			Individual mouse	0.614009	0.843048
				0.617531	0.828155
				0.716504	0.861667
				0.829445	0.884989
				0.720726	0.845065

## Sheet: Suppl.Figure 4c
		Suppl.Figure 4c: Ocular "width/length" ratio changes of WT mice in response to 13 ℃ and 8 ℃
			Air flow temp.	13 ℃	8 ℃
			Individual mouse	0.256868	0.287842
				0.377639	0.304121
				0.437447	0.286301
				0.519817	0.194342
				0.432012	0.197506

## Sheet: Suppl.Figure 5a
	Suppl.Figure 5a: TRPM8-agonist elicits reflex blinking.
	Cryosim-3 concentration (nmol in 1μL）	0	0.001	0.01	0.005	0.1
	Individual mouse (wild-type)	1	3	3	3	1
		1	1	2	10	3
		1	1	2	4	16
		1	2	1	2	4
		2	2	5	4	2
		1	2	3	3	9
		1	1	2	2	8
		1	1	3	4	13
		2	2	3	2	10
		1	2	2	7	14

## Sheet: Suppl.Figure 5b
	Suppl.Figure 5b: TRPM8-agonist elicits reflex blinking.
	Cryosim-3 concentration (nmol in 1μL）	0	0.001	0.01	0.005	0.1
	Individual mouse (wild-type)	no	no	no	yes	yes
		no	no	no	yes	yes
		no	no	no	no	yes
		no	no	no	yes	yes
		no	no	no	no	yes
		no	no	no	no	no
		no	no	no	yes	yes
		no	no	no	yes	yes
		no	no	no	yes	yes
		no	no	no	no	no
	mouse number	10	10	10	10	10
	n/n	0/10	0/10	0/10	6/10	8/10
	% of tested mice	0	0	0	0.6	0.8
	Note: "yes" means "closing"; "no“ means "open"

[truncated: 10 more sheets: Suppl.Figure 6g, Suppl.Figure 7, Suppl.Figure 8a, Suppl.Figure 8b, Suppl.Figure 8c, Suppl.Figure 8d, Suppl.Fiugre 9a, Suppl.Figure 9b, Suppl.Figure 9c, Suppl.Figure 10b]
