# Supplementary material for: TRPV1 activity and substance P release are required for corneal cold nociception
Source: Nat Commun. 2019 Dec 12;10:5678. doi: 10.1038/s41467-019-13536-0 (PMC6908618; doi:10.1038/s41467-019-13536-0)
Supplement: Supplementary file 3 — Source Data [file 41467_2019_13536_MOESM3_ESM.zip › Main figures.xlsx]

## Sheet: Figure 1b
		Figure 1b: Reflex blinking to different air flow temperature in WT and Trpm8-/- mice
		Reflex blinking
		Air flow temp.	8℃			13℃			19℃			24℃			30℃			45℃
		Genotype	WT	Trpm8-/-		WT	Trpm8-/-		WT	Trpm8-/-		WT	Trpm8-/-		WT	Trpm8-/-		WT	Trpm8-/-
		Blinks (Individual mouse)	3	0		5	0		0	0		0	0		1	0		12	6
			2	1		2	0		0	0		0	1		0	0		10	17
			1	2		3	0		1	0		0	0		0	1		10	14
			3	0		5	1		0	0		1	0		0	0		17	12
			2	0		3	0		0	0		0	0		0	2		6	15
			1	0		7	0		1	0		1	1		0	0		12	10
			1	0		5	0		0	0		0	0		0	1		16	9
				0			0		0	0		0	0		0	0			13
				1			0		0	0		0	0		0	0			18
				1			0			0		0	0		1	2			13
																0
																0
																1
			Corneal temperature: by infrared thermoter
		Air flow temp.	8℃	13℃	19℃	24℃ (RT)	30℃	45℃
		Cornea temp.(individual mouse)	18.5	21	24.8	28.8	31.7	41.1
			18.3	19.5	24.5	29.1	31.7	39.8
			17.8	21.3	24.8	28.8	31.8	40.2
			17.6	21.9	24.6	28.8	31.2	40.3
			17.9	19.7	23.7	29	30.2	41.3
			17.8	21.7	24.9	29.1	30.5	42.3
			18.3	20.2	21.8	29.4	31.2	40.9
			17	20.1	24.6	28.1	31.8	41.2

## Sheet: Figure 1c
	Figure 1c: Eye closing response to different air flow temperature in WT and Trpm8-/- mice
		Air flow temp.	8℃			13℃			19℃			24℃			30℃			45℃
		Genotype	WT	Trpm8-/-		WT	Trpm8-/-		WT	Trpm8-/-		WT	Trpm8-/-		WT	Trpm8-/-		WT	Trpm8-/-
		Eye closing response-individual mouse	yes	no		yes	no		no	no		no	no		no	no		no	no
			yes	no		yes	no		no	no		no	no		no	no		no	no
			yes	no		yes	no		no	no		no	no		no	no		no	no
			no	no		yes	no		no	no		no	no		no	no		no	no
			yes	no		yes	no		no	no		no	no		no	no		yes	no
			yes	no		no	no		yes	no		no	no		no	no		no	no
			yes	no		yes	no		no	no		no	no		no	no		no	no
				no		yes	no		no	no		no	no		no	no			no
				no		yes	no		no	no		no	no		no	no			no
				yes			no			no		no	no		no	no			no
																no
																no
																no
		mouse number	7	10		9	10		9	10		10	10		10	13		7	10
		n/n	6/7	1/10		8/9	0/10		1/9	0/10		0/10	0/10		0/10	0/13		1/7	0/10
		% of tested mice	0.857143	0.1		0.888889	0		0.111111	0		0	0		0	0		0.142857	0
			Note: "yes" means "eye closing"; "no“ means "open"

## Sheet: Figure 1e
	Figure 1e:	Representative cureve of the width/length ratio
			Width/Length ratio
		Frame	WT	TRPM8-/-
		1	0.480585	0.890633
		2	0.567261	0.859151
		3	0.473005	0.931932
		4	0.489662	0.758766
		5	0.387481	0.879812
		6	0.539866	0.901597
		7	0.50697	0.745017
		8	0.440726	0.76529
		9	0.329225	0.84855
		10	0.296296	0.831567
		11	0.335474	0.74683
		12	0.125741	0.720223
		13	0.175949	0.873164
		14	0.151582	0.871492
		15	0.323879	0.770629
		16	0.266591	0.747423
		17	0.35074	0.868031
		18	0.106734	0.891131
		19	0.13175	0.964553
		20	0.257856	0.840682
		21	0.356081	0.921615
		22	0.27131	0.8894
		23	0.195633	0.815472
		24	0.163164	0.873543
		25	0.384796	0.844931
		26	0.394115	0.860169
		27	0.429752	0.799609
		28	0.454599	0.754142
		29	0.430281	0.777447
		30	0.449369	0.855085
		31	0.428614	0.773135					Note: 300 video frames were taken during 10 seconds
		32	0.54733	0.757478
		33	0.582072	0.843363
		34	0.513636	0.838619
		35	0.463119	0.854499
		36	0.547445	0.908683
		37	0.614867	0.792941
		38	0.480765	0.958461
		39	0.418359	0.873711
		40	0.522555	0.803888
		41	0.475632	0.790549
		42	0.365685	0.87986
		43	0.434351	0.861279
		44	0.384913	0.900044
		45	0.433958	0.74346
		46	0.421808	0.84617
		47	0.463717	0.981852
		48	0.418302	0.844159
		49	0.590455	0.942213
		50	0.487463	0.820565
		51	0.402871	0.733305
		52	0.41338	0.923603
		53	0.408594	0.808402
		54	0.422896	0.855681
		55	0.432096	0.84508
		56	0.441184	0.81982
		57	0.383804	0.913252
		58	0.394661	0.815041
		59	0.456066	0.791675
		60	0.361317	0.83327
		61	0.456486	0.831587
		62	0.415026	0.78416
		63	0.377956	0.879591
		64	0.376733	0.689304
		65	0.48432	0.872638
		66	0.419412	0.748007
		67	0.430434	0.932417
		68	0.434957	0.855593
		69	0.414669	0.850267
		70	0.457531	0.912752
		71	0.427	0.79569
		72	0.408302	0.79975
		73	0.42657	0.881033
		74	0.527146	0.838703
		75	0.433114	0.761565
		76	0.433418	0.735552
		77	0.397136	0.802572
		78	0.52218	0.794352
		79	0.382821	0.945862
		80	0.537281	0.905722
		81	0.493466	0.864098
		82	0.474442	0.920927
		83	0.447758	0.791007
		84	0.326512	0.842342
		85	0.445431	0.915435
		86	0.479813	0.922148
		87	0.513951	0.758275
		88	0.481255	0.78163
		89	0.462615	0.79897
		90	0.45423	0.822119
		91	0.51866	0.872429
		92	0.442223	0.82776
		93	0.440807	0.853877
		94	0.213559	0.892437
		95	0.0997381	0.932249
		96	0.1104	0.814444
		97	0.141518	0.866004
		98	0.12528	0.898188
		99	0.0984591	0.858089
		100	0.199799	0.973451
		101	0.294515	0.845947
		102	0.290459	0.946815
		103	0.341686	0.834674
		104	0.367497	0.905877
		105	0.415068	0.928024
		106	0.378088	0.886827
		107	0.371143	0.95904
		108	0.42062	0.92143
		109	0.479215	0.884164
		110	0.341019	0.860269
		111	0.35736	0.87475
		112	0.403585	0.837658
		113	0.460599	0.894724
		114	0.430769	0.839191
		115	0.39769	0.839605
		116	0.464637	0.988367
		117	0.39926	0.8607
		118	0.356427	0.835294
		119	0.353595	0.903818
		120	0.3847	0.744421
		121	0.352332	0.841794
		122	0.405704	0.854887
		123	0.309779	0.812857
		124	0.315145	0.820214
		125	0.430992	0.8264
		126	0.339109	0.757062
		127	0.447047	0.917248
		128	0.359199	0.852562
		129	0.344568	0.901021
		130	0.315199	0.834014
		131	0.439095	0.862838
		132	0.430394	0.788807
		133	0.467804	0.975694
		134	0.40206	0.926352
		135	0.385401	0.969083
		136	0.381116	0.875693
		137	0.405483	0.835572
		138	0.388551	0.861523
		139	0.385865	0.954204
		140	0.428167	0.92137
		141	0.432319	0.821509
		142	0.438228	0.819973
		143	0.371005	0.853046
		144	0.509029	0.844185
		145	0.433874	0.804377
		146	0.32197	0.804068
		147	0.382958	0.807838
		148	0.357421	0.987553
		149	0.427904	0.873195
		150	0.371666	0.844963
		151	0.342401	0.883822
		152	0.450751	0.918372
		153	0.37483	0.875471
		154	0.523029	0.929756
		155	0.46168	0.782373
		156	0.497361	0.927048
		157	0.370835	0.879603
		158	0.326552	0.906058
		159	0.350442	0.878518
		160	0.204856	0.961939
		161	0.185475	0.877585
		162	0.181722	0.90475
		163	0.112437	0.858886
		164	0.083045	0.849965
		165	0.0849976	0.841732
		166	0.119485	0.767059
		167	0.106254	0.877575
		168	0.122176	0.844107
		169	0.135313	0.918061
		170	0.155561	0.841517
		171	0.1303	0.81982
		172	0.298616	0.849773
		173	0.217694	0.881198
		174	0.346453	0.782504
		175	0.374645	0.81281
		176	0.268456	0.913735
		177	0.364852	0.809132
		178	0.305698	0.833442
		179	0.28393	0.859621
		180	0.337232	0.827823
		181	0.399653	0.904852
		182	0.321631	0.937381
		183	0.361372	0.835274
		184	0.316579	0.716782
		185	0.304624	0.848816
		186	0.354804	0.903295
		187	0.375437	0.803202
		188	0.287655	0.798546
		189	0.335573	0.739094
		190	0.335798	0.804878
		191	0.369732	0.855512
		192	0.342099	0.821565
		193	0.394984	0.941378
		194	0.360068	0.801582
		195	0.341323	0.963243
		196	0.339139	0.78279
		197	0.246318	0.916743
		198	0.341337	0.862928
		199	0.319261	0.912831
		200	0.312484	0.953951
		201	0.465592	0.933878
		202	0.484296	0.883222
		203	0.317337	0.78516
		204	0.274985	0.838449
		205	0.242661	0.887291
		206	0.28908	0.919758
		207	0.181497	0.902572
		208	0.253766	0.957631
		209	0.178028	0.880906
		210	0.197539	0.850898
		211	0.249805	0.896349
		212	0.300617	0.882941
		213	0.339681	0.960622
		214	0.240188	0.857248
		215	0.218919	0.961356
		216	0.234338	0.965377
		217	0.36452	0.814633
		218	0.210722	0.81955
		219	0.293145	0.800128
		220	0.234282	0.833918
		221	0.252406	0.956622
		222	0.348425	0.931715
		223	0.290593	0.912269
		224	0.325634	0.958622
		225	0.270796	0.887906
		226	0.273841	0.915223
		227	0.277554	0.953023
		228	0.340426	0.959667
		229	0.313345	0.921104
		230	0.326214	0.905379
		231	0.19505	0.756092
		232	0.092827	0.885872
		233	0.11343	0.916292
		234	0.144279	0.855431
		235	0.168666	0.844356
		236	0.234299	0.903234
		237	0.438603	0.985216
		238	0.543323	0.966658
		239	0.38178	0.907412
		240	0.514925	0.869846
		241	0.249479	0.777778
		242	0.269942	0.858846
		243	0.363742	0.771926
		244	0.273449	0.833096
		245	0.218256	0.780213
		246	0.317549	0.7428
		247	0.214397	0.926672
		248	0.307427	0.822283
		249	0.320463	0.741711
		250	0.355391	0.841286
		251	0.40548	0.761183
		252	0.356142	0.787171
		253	0.103853	0.909979
		254	0.149947	0.915457
		255	0.226254	0.96744
		256	0.318846	0.890669
		257	0.472147	0.954963
		258	0.390694	0.935053
		259	0.531623	0.977719
		260	0.508351	0.996586
		261	0.454692	0.947966
		262	0.403713	0.952343
		263	0.405349	0.982052
		264	0.346154	0.973833
		265	0.396669	0.808213
		266	0.439241	0.945525
		267	0.409778	0.86609
		268	0.469692	0.981558
		269	0.504942	0.904605
		270	0.444496	0.948772
		271	0.359628	0.980809
		272	0.558543	0.992372
		273	0.598464	0.802088
		274	0.549601	0.906544
		275	0.433549	0.836104
		276	0.451297	0.916107
		277	0.479401	0.943148
		278	0.517156	0.830706
		279	0.502002	0.805158
		280	0.476577	0.777599
		281	0.416926	0.963035
		282	0.367318	0.884759
		283	0.347137	0.862884
		284	0.334727	0.789091
		285	0.332314	0.989725
		286	0.389012	0.884552
		287	0.309779	0.87231
		288	0.434161	0.874144
		289	0.360928	0.88714
		290	0.375661	0.909457
		291	0.33643	0.821216
		292	0.33264	0.894132
		293	0.364793	0.971842
		294	0.23396	0.859624
		295	0.287569	0.912748
		296	0.330121	0.869635
		297	0.28657	0.941686
		298	0.25237	0.867735
		299	0.215774	0.878158
		300	0.371335	0.889427
		average	0.359088	0.865589

## Sheet: Figure 1f
	Figure 1f: Ocular "width/length" ratio changes of WT and Trpm8-/- mice in response tocold (13 ℃）
		Genotype:	WT	Trpm8-/-
		Individual mouse:	0.372814	0.847233
			0.359088	0.707284
			0.356715	0.865589
			0.375725	0.857908
			0.192267	0.800605
			0.212613	0.80144
			0.315231

## Sheet: Figure 2b
		Figure 2b:	% of TRPM8+ neurons
					（FG+, GFP+, TRPV1+）：（FG+,GFP+) %
			cornea	mouse-1	0.411765
				mouse-2	0.4375
				mouse-3	0.55914
			ear	mouse-1	0.0840989
				mouse-2	0.0362473
				mouse-3	0.15
				Note: "FG+" means retrograde labeled neurons from injected cornea or ear; "GFP+" means TRPM8-EGFPf positive neurons; "TRPV1+" means Trpv1-immunofluorescence responsed neurons

## Sheet: Figure 2d
	Figure 2d:	% of cold-response neurons
		cap.+ve	cap.-ve
	Experiment-1	0.615385	0.384615
	Experiment-2	0.571429	0.428571
	Experiment-3	0.458333	0.541667
	Experiment-4	0.25	0.75
	average	0.473787	0.526213
	sem	0.0816002	0.0816002

## Sheet: Figure 3b
Figure 3b:	Transfected KNRK cells- calcium imaging-fold change (Normalized to 1st cold)						Treatment	Vehicle	AMG9810
							Individual transfected KNRK cell	0.3609	0.36087
								0.30203	0.511252
								0.759252	0.34806
								0.833791	0.41214
								0.961757	0.387611
								0.685282	0.145943
								0.909722	0.326749
								1.63807	0.716432
								1.31654	0.718376
								1.0943	0.186754
								0.818457	0.502551
								0.836631	0.318515
								1.22784	0.473003
								0.940684	0.495469
								1.03674	0.621467
								1.00234	0.397069
								0.446896	0.184438
								0.497996	0.303954
								0.965311	0.306401
								0.543254	0.464733
								0.908614	0.657616
								0.626891	0.374941
								0.856619	0.266861
								0.769848	0.536601
								0.488364	0.533878
								0.596287	0.754827
								0.851684	0.209259
								1.24611	0.305929
								1.92342	0.370962
								1.07738	0.303619
								0.964916	0.433077
								0.982458	0.209856
								1.0898	0.363283
								1.00517	0.59228
								0.957334	0.563013
								0.34784	0.642652
								1.00716	0.743351
								1.32507	0.750004
								0.503204	0.654919
								1.05547	0.566944
								0.745628	0.809191
								1.04679	0.645443
								1.13351	0.718593
								1.30339	0.651139
								1.60282	0.574925
								0.835865	0.446274
								0.913954	1.03328
								0.826023	1.44172
								0.870132	0.916511
								0.646178	0.889843
								0.579741	0.879227
								2.23648	0.62868
								0.911574	0.460536
								0.682515	0.962081
									0.659851
									0.694619
									0.838245
									0.512931
									0.687045
									0.447634
									0.875537
									0.198082
									0.430072
									0.767197
									0.708848
									0.498845
									0.794805
									0.686457
									0.692729

## Sheet: Figure 3d
Figure 3d:	Whole ganglion calcium imaging-fold change (Normalized to 1st cold)						Treatment	Vehicle	AMG
							Individual neuron	0.737	1.02046
								0.914	0.950154
								0.656	1.15192
								0.927	0.684331
								0.964	0.746286
								0.981	0.82302
								0.739	0.934299
								1.061	0.578058
								0.818	0.919927
								0.907	0.842103
								1.315	0.524508
								1.613	0.822668
								1.418	0.931628
								1.504	0.51333
								2.157	0.956682
								1.556	1.22905
								2.122	1.1625
								1.697	0.763727
								1.692	0.699973
								1.74	0.904332
								1.504	0.834643
								2.176	1.06749
								1.838	0.926413
								2	0.979076
								2.605	1.32848
								3.001	0.573726
									0.703364
									0.628088
									1.06791
									0.849997
									0.909911
									0.93355
									0.796408
									0.750967
									0.860772
									0.450755
									0.918329
									0.977038
									0.589551
									0.944414
									1.05904
									0.709053
									0.74199
									0.906712
									1.11199
									1.41043
									0.73856
									1.05567
									0.649133
									0.791612
									1.57732
									1.44878
									1.19879
									1.94163
									1.37102
									2.01241
									0.960414
									1.95904
									1.22384
									0.934081
									0.74562
									0.969998
									1.00619
									0.782087
									0.386078
									0.501454
									0.567876
									0.538087
									0.45892
									0.46911
									0.684083
									0.360089
									0.35921
									0.384842
									0.538284
									0.563387
									0.360337

## Sheet: Figure 3f
Figure 3f:	Membrane potential changes- ∆MP (mV)
				Cap+	Cap-
			Individual neuron	11.2	8.1
				14.5	5.2
				11.8	12.5
				10.3	10
				13.4	6.4
				23.7	6.8
				33.6	5.3
				8.9	7.2
				11.6	4.5
				12.8	14.7
				30.9	6.7
				10.8	10.3
				27.5	6.9
				15.6
				29.7
				31.3
				13
				24.9
				30.7
				26.6
				30.85
				13.3
				39.7
				17.2

## Sheet: Figure 3g
	Figure 3g: APs (number)			Cap+	Cap-
			Individual neuron	36	38
				306	49
				225	73
				397	134
				265	225
				255	106
				311	65
				90	144
				143	66
				303	74
				490	108
				56	155
				315	115
				60
				164
				283
				66
				430
				76
				469
				132
				165
				204
				623

[truncated: 28 more sheets: Figure 3i, Figure 3j, Figure 3l, Figure 3m, Figure 4a, Figure 4b, Figure 4c, Figure 4d, Figure 4f, Figure 5b, Figure 5c, Figure 5d, Figure 5e, Figure 5f, Figure 5g, Figure 5h, Figure 6c, Figure 6e, Figure 6f, Figure 6g …]
